# Supplementary material for: Benefits of Usage of Immobilized Silver Nanoparticles as Pseudomonas aeruginosa Antibiofilm Factors
Source: Int J Mol Sci. 2021 Dec 28;23(1):284. doi: 10.3390/ijms23010284 (PMC8745484; doi:10.3390/ijms23010284)
Supplement: Supplementary file 1 [file ijms-23-00284-s001.zip]

Archive with 1 entries (1 files):
- ijms-1474441-supplementary.pdf
